# Supplementary material for: HSPB2 facilitates neural regeneration through autophagy for sensorimotor recovery after traumatic brain injury
Source: JCI Insight. 2023 Aug 22;8(16):e168919. doi: 10.1172/jci.insight.168919 (PMC10543718; doi:10.1172/jci.insight.168919)
Supplement: Supplemental table 1 [file jciinsight-8-168919-s080.xlsx]

## Sheet: Sheet1
Pearson r	7d FA of EC	7d FA of STR	28d FA of EC	28d FA of STR	49d FA of EC	49d FA of STR	7d RD of EC	7d RD of STR	28d RD of EC	28d RD of STR	49d RD of EC	49d RD of STR	7d Tracts of CC	28d Tracts of CC	35d Tracts of CC	7d Grid-walking	28d Grid-walking	35d Grid-walking	7d Rotarod	28d Rotarod	49d Rotarod
7d FA of EC	1	0.680068	0.594625	0.447993	0.695921	0.0459819	-0.653799	-0.434358	-0.610207	0.0596689	-0.362487	-0.235881	0.125819	0.513501	0.525862	-0.581079	-0.557858	-0.537011	0.646228	0.622435	0.641819
7d FA of STR	0.680068	1	0.303355	0.335015	0.33491	-0.00937376	-0.39696	-0.465576	-0.461651	0.0143617	-0.087064	-0.102326	0.23321	0.212926	0.455187	-0.295531	-0.461159	-0.494215	0.439082	0.415043	0.530092
28d FA of EC	0.594625	0.303355	1	0.726474	0.862373	0.64003	-0.173164	0.235985	-0.7941	-0.35585	-0.579739	-0.119298	0.469953	0.894995	0.678986	-0.84986	-0.757636	-0.639881	0.58915	0.683924	0.9109
28d FA of STR	0.447993	0.335015	0.726474	1	0.815114	0.362149	-0.252222	0.237463	-0.414313	-0.760224	-0.677256	-0.316195	0.750068	0.522097	0.688815	-0.751163	-0.698063	-0.916321	0.656288	0.750533	0.786658
49d FA of EC	0.695921	0.33491	0.862373	0.815114	1	0.253142	-0.230044	0.236989	-0.496964	-0.44811	-0.690002	-0.179049	0.493173	0.745889	0.614335	-0.731748	-0.596759	-0.751115	0.713166	0.601359	0.80112
49d FA of STR	0.0459819	-0.00937376	0.64003	0.362149	0.253142	1	0.132903	0.25346	-0.588748	-0.22027	-0.432486	-0.128891	0.482743	0.466199	0.478768	-0.667395	-0.703617	-0.27006	0.164141	0.562174	0.615719
7d RD of EC	-0.653799	-0.39696	-0.173164	-0.252222	-0.230044	0.132903	1	0.772065	0.416454	0.104448	-0.0470666	-0.021962	0.108196	-0.281599	-0.353719	0.21799	0.455593	0.223779	-0.230521	-0.511031	-0.324707
7d RD of STR	-0.434358	-0.465576	0.235985	0.237463	0.236989	0.25346	0.772065	1	0.219338	-0.255059	-0.249944	0.00134477	0.292994	0.114339	-0.161565	-0.17344	0.171323	-0.0924085	-0.0790964	-0.237505	-0.0230238
28d RD of EC	-0.610207	-0.461651	-0.7941	-0.414313	-0.496964	-0.588748	0.416454	0.219338	1	0.0995326	0.170169	0.115796	-0.250246	-0.773153	-0.699789	0.724655	0.683339	0.431223	-0.487311	-0.644661	-0.778484
28d RD of STR	0.0596689	0.0143617	-0.35585	-0.760224	-0.44811	-0.22027	0.104448	-0.255059	0.0995326	1	0.438814	0.0335676	-0.751257	-0.316002	-0.603843	0.364299	0.441305	0.605384	-0.369108	-0.410004	-0.485695
49d RD of EC	-0.362487	-0.087064	-0.579739	-0.677256	-0.690002	-0.432486	-0.0470666	-0.249944	0.170169	0.438814	1	0.534337	-0.63703	-0.294119	-0.520676	0.576262	0.552836	0.719017	-0.711484	-0.692971	-0.634855
49d RD of STR	-0.235881	-0.102326	-0.119298	-0.316195	-0.179049	-0.128891	-0.021962	0.00134477	0.115796	0.0335676	0.534337	1	-0.408898	0.25363	-0.305075	0.420117	0.0592579	0.595465	-0.682752	-0.514047	-0.145842
7d Tracts of CC	0.125819	0.23321	0.469953	0.750068	0.493173	0.482743	0.108196	0.292994	-0.250246	-0.751257	-0.63703	-0.408898	1	0.198005	0.776018	-0.669587	-0.537609	-0.760461	0.619179	0.553182	0.602201
28d Tracts of CC	0.513501	0.212926	0.894995	0.522097	0.745889	0.466199	-0.281599	0.114339	-0.773153	-0.316002	-0.294119	0.25363	0.198005	1	0.558292	-0.598509	-0.636826	-0.358392	0.359263	0.452757	0.792581
35d Tracts of CC	0.525862	0.455187	0.678986	0.688815	0.614335	0.478768	-0.353719	-0.161565	-0.699789	-0.603843	-0.520676	-0.305075	0.776018	0.558292	1	-0.757404	-0.72643	-0.73371	0.776398	0.738776	0.830552
7d Grid-walking	-0.581079	-0.295531	-0.84986	-0.751163	-0.731748	-0.667395	0.21799	-0.17344	0.724655	0.364299	0.576262	0.420117	-0.669587	-0.598509	-0.757404	1	0.734797	0.725203	-0.653899	-0.767557	-0.792244
28d Grid-walking	-0.557858	-0.461159	-0.757636	-0.698063	-0.596759	-0.703617	0.455593	0.171323	0.683339	0.441305	0.552836	0.0592579	-0.537609	-0.636826	-0.72643	0.734797	1	0.596221	-0.430607	-0.858986	-0.903489
35d Grid-walking	-0.537011	-0.494215	-0.639881	-0.916321	-0.751115	-0.27006	0.223779	-0.0924085	0.431223	0.605384	0.719017	0.595465	-0.760461	-0.358392	-0.73371	0.725203	0.596221	1	-0.85539	-0.789534	-0.748691
7d Rotarod	0.646228	0.439082	0.58915	0.656288	0.713166	0.164141	-0.230521	-0.0790964	-0.487311	-0.369108	-0.711484	-0.682752	0.619179	0.359263	0.776398	-0.653899	-0.430607	-0.85539	1	0.698985	0.668886
28d Rotarod	0.622435	0.415043	0.683924	0.750533	0.601359	0.562174	-0.511031	-0.237505	-0.644661	-0.410004	-0.692971	-0.514047	0.553182	0.452757	0.738776	-0.767557	-0.858986	-0.789534	0.698985	1	0.823165
49d Rotarod	0.641819	0.530092	0.9109	0.786658	0.80112	0.615719	-0.324707	-0.0230238	-0.778484	-0.485695	-0.634855	-0.145842	0.602201	0.792581	0.830552	-0.792244	-0.903489	-0.748691	0.668886	0.823165	1
p values	7d FA of EC	7d FA of STR	28d FA of EC	28d FA of STR	49d FA of EC	49d FA of STR	7d RD of EC	7d RD of STR	28d RD of EC	28d RD of STR	49d RD of EC	49d RD of STR	7d Tracts of CC	28d Tracts of CC	35d Tracts of CC	7d Grid-walking	28d Grid-walking	35d Grid-walking	7d Rotarod	28d Rotarod	49d Rotarod
7d FA of EC		*0.0304775985212579	0.0698168	0.194144	*0.025409975267044	0.899627	*0.040318561046269	0.209724	0.0610015	0.869938	0.303293	0.511775	0.729086	0.12899	0.118473	0.0781229	0.093797	0.109462	*0.0435081429560083	0.0546216	*0.0454411716747811
7d FA of STR	*0.0304775985212579		0.394179	0.344015	0.344176	0.979497	0.25603	0.175083	0.179237	0.96859	0.810985	0.778491	0.516705	0.554773	0.186205	0.407091	0.179762	0.146514	0.204248	0.232989	0.115002
28d FA of EC	0.0698168	0.394179		*0.0173312324225044	**0.00132496196420881	*0.0462417439587968	0.632359	0.511582	**0.00608223993200636	0.312885	0.0789776	0.742718	0.170518	***0.000467757512906631	*0.0308465823473566	**0.00184708498289537	*0.0111332010627728	*0.0463088817455609	0.0731014	*0.0291865136804823	***0.000247335506423611
28d FA of STR	0.194144	0.344015	*0.0173312324225044		**0.00406289258014524	0.303776	0.482044	0.508864	0.233895	*0.0107017167384945	*0.0314427884206695	0.373427	*0.0124654397220291	0.121618	*0.0276036297011696	*0.0122660350527297	*0.0247729461951481	***0.000193708908949095	*0.0393050385414024	*0.0123804981535513	**0.00694289230276177
49d FA of EC	*0.025409975267044	0.344176	**0.00132496196420881	**0.00406289258014524		0.480393	0.522575	0.509735	0.143932	0.194013	*0.0272286953284041	0.620646	0.147499	*0.0132470316660523	0.0587959	*0.01614573287142	0.0685635	*0.0122748109110139	*0.0205893955252993	0.0659117	**0.00534250540449252
49d FA of STR	0.899627	0.979497	*0.0462417439587968	0.303776	0.480393		0.714355	0.479823	0.073346	0.540864	0.211918	0.722689	0.15759	0.174428	0.161543	*0.0349927177183009	*0.0231723970484462	0.450476	0.650459	0.0907436	0.058068
7d RD of EC	*0.040318561046269	0.25603	0.632359	0.482044	0.522575	0.714355		**0.00887600499347488	0.231242	0.773997	0.89727	0.951981	0.766072	0.43057	0.316	0.545167	0.185762	0.534269	0.521689	0.131157	0.359975
7d RD of STR	0.209724	0.175083	0.511582	0.508864	0.509735	0.479823	**0.00887600499347488		0.542622	0.476961	0.486143	0.997058	0.41132	0.753127	0.655658	0.631809	0.636038	0.799574	0.828055	0.508787	0.949662
28d RD of EC	0.0610015	0.179237	**0.00608223993200636	0.233895	0.143932	0.073346	0.231242	0.542622		0.784417	0.638348	0.750066	0.485599	**0.00872013377795878	*0.0242676099752552	*0.0177538004282304	*0.0293799651127578	0.213405	0.153121	*0.0441886352511334	**0.00798423342744745
28d RD of STR	0.869938	0.96859	0.312885	*0.0107017167384945	0.194013	0.540864	0.773997	0.476961	0.784417		0.204555	0.926654	*0.012249190308554	0.373736	0.0645081	0.300701	0.201699	0.0636471	0.29388	0.239287	0.154693
49d RD of EC	0.303293	0.810985	0.0789776	*0.0314427884206695	*0.0272286953284041	0.211918	0.89727	0.486143	0.638348	0.204555		0.111582	*0.0476053216948071	0.409442	0.122817	0.0812236	0.0974305	*0.0191088769801083	*0.0210289766527494	*0.0263056412915032	*0.0486105988490542
49d RD of STR	0.511775	0.778491	0.742718	0.373427	0.620646	0.722689	0.951981	0.997058	0.750066	0.926654	0.111582		0.240682	0.479517	0.391368	0.226742	0.870827	0.069322	*0.0295749218350378	0.128513	0.687669
7d Tracts of CC	0.729086	0.516705	0.170518	*0.0124654397220291	0.147499	0.15759	0.766072	0.41132	0.485599	*0.012249190308554	*0.0476053216948071	0.240682		0.583449	**0.00831890559178893	*0.034181424507036	0.108991	*0.0106627309023158	0.0562751	0.0971779	0.0654334
28d Tracts of CC	0.12899	0.554773	***0.000467757512906631	0.121618	*0.0132470316660523	0.174428	0.43057	0.753127	**0.00872013377795878	0.373736	0.409442	0.479517	0.583449		0.093487	0.0675465	*0.0476988745345843	0.309193	0.307933	0.188865	**0.00625131271573079
35d Tracts of CC	0.118473	0.186205	*0.0308465823473566	*0.0276036297011696	0.0587959	0.161543	0.316	0.655658	*0.0242676099752552	0.0645081	0.122817	0.391368	**0.00831890559178893	0.093487		*0.0111725911948117	*0.0173413787421336	*0.0157194586406113	**0.00826675940496594	*0.0146549512323238	**0.00292397004257595
7d Grid-walking	0.0781229	0.407091	**0.00184708498289537	*0.0122660350527297	*0.01614573287142	*0.0349927177183009	0.545167	0.631809	*0.0177538004282304	0.300701	0.0812236	0.226742	*0.034181424507036	0.0675465	*0.0111725911948117		*0.0154865619649407	*0.0176258308859916	*0.0402772515046599	**0.00954279607957291	**0.00628933322614826
28d Grid-walking	0.093797	0.179762	*0.0111332010627728	*0.0247729461951481	0.0685635	*0.0231723970484462	0.185762	0.636038	*0.0293799651127578	0.201699	0.0974305	0.870827	0.108991	*0.0476988745345843	*0.0173413787421336	*0.0154865619649407		0.068878	0.214133	**0.00145403073169134	***0.000337344233016821
35d Grid-walking	0.109462	0.146514	*0.0463088817455609	***0.000193708908949095	*0.0122748109110139	0.450476	0.534269	0.799574	0.213405	0.0636471	*0.0191088769801083	0.069322	*0.0106627309023158	0.309193	*0.0157194586406113	*0.0176258308859916	0.068878		**0.00160083391382685	**0.00660064478867125	*0.0127193420777017
7d Rotarod	*0.0435081429560083	0.204248	0.0731014	*0.0393050385414024	*0.0205893955252993	0.650459	0.521689	0.828055	0.153121	0.29388	*0.0210289766527494	*0.0295749218350378	0.0562751	0.307933	**0.00826675940496594	*0.0402772515046599	0.214133	**0.00160083391382685		*0.0245020983902727	*0.0344393028881282
28d Rotarod	0.0546216	0.232989	*0.0291865136804823	*0.0123804981535513	0.0659117	0.0907436	0.131157	0.508787	*0.0441886352511334	0.239287	*0.0263056412915032	0.128513	0.0971779	0.188865	*0.0146549512323238	**0.00954279607957291	**0.00145403073169134	**0.00660064478867125	*0.0245020983902727		**0.00343550281851058
49d Rotarod	*0.0454411716747811	0.115002	***0.000247335506423611	*0.00694289230276177	**0.00534250540449252	0.058068	0.359975	0.949662	**0.00798423342744745	0.154693	*0.0486105988490542	0.687669	0.0654334	**0.00625131271573079	**0.00292397004257595	***0.00628933322614826	***0.000337344233016821	*0.0127193420777017	*0.0344393028881282	**0.00343550281851058
Supplementary to Figure.S6. n=10. *: p < 0.05, **: p < 0.01, ***: p < 0.001
