# Supplementary material for: HSPB2 facilitates neural regeneration through autophagy for sensorimotor recovery after traumatic brain injury
Source: JCI Insight. 2023 Aug 22;8(16):e168919. doi: 10.1172/jci.insight.168919 (PMC10543718; doi:10.1172/jci.insight.168919)
Supplement: Supplemental table 3 [file jciinsight-8-168919-s081.xlsx]

## Sheet: Sheet1
Pearson r	Autophagosomes	Autolysosomes	CC βAPP	EC βAPP	STR βAPP	Foot-Fault Rate
Autophagosomes	1	-0.0788088	0.417069	0.34688	0.54667	0.44779
Autolysosomes	-0.0788088	1	-0.624699	-0.517107	-0.301312	-0.550469
CC βAPP	0.417069	-0.624699	1	0.752813	0.587177	0.660021
EC βAPP	0.34688	-0.517107	0.752813	1	0.598621	0.412803
STR βAPP	0.54667	-0.301312	0.587177	0.598621	1	0.241587
Foot-Fault Rate	0.44779	-0.550469	0.660021	0.412803	0.241587	1
p values	Autophagosomes	Autolysosomes	CC βAPP	EC βAPP	STR βAPP	Foot-Fault Rate
Autophagosomes		0.7412	*0.0673250894856809	0.134033	*0.0126258842551314	*0.0477155115803357
Autolysosomes	0.7412		**0.00323315758428547	*0.0195519947906578	0.196706	*0.0119023936942526
CC βAPP	0.0673251	**0.00323315758428547		***0.000127956996174182	**0.00648962841366203	**0.00154147713765489
EC βAPP	0.134033	*0.0195519947906578	***0.000127956996174182		**0.00529382640913675	0.0704665
STR βAPP	*0.0126258842551314	0.196706	**0.00648962841366203	**0.00529382640913675		0.304822
Foot-Fault Rate	*0.0477155115803357	*0.0119023936942526	**0.00154147713765489	0.0704665	0.304822
Supplementary to Figure.S11h. n=20. *: p < 0.05, **: p < 0.01, ***: p < 0.001
