# Supplementary material for: HSPB2 facilitates neural regeneration through autophagy for sensorimotor recovery after traumatic brain injury
Source: JCI Insight. 2023 Aug 22;8(16):e168919. doi: 10.1172/jci.insight.168919 (PMC10543718; doi:10.1172/jci.insight.168919)
Supplement: Supporting data values [file jciinsight-8-168919-s085.xlsx]

## Sheet: Figure 1C
CTX：						HIP：
sham	1d	3d	5d	7d		sham	1d	3d	5d	7d
1.00521	1.11908	2.43308	1.08114	0.746262		0.892589	1.73932	1.16797	1.04707	0.978488
0.956897	1.67235	1.9355	1.43167	1.01307		0.831772	1.12537	1.45939	1.02247	1.20253
1.03789	1.59829	2.66238	1.40454	0.509152		1.27564	1.62679	1.16055	0.962736	0.951202

## Sheet: Figure 1E
CTX：					HIP：
Sham	1d	3d	7d		Sham	1d	3d	7d
95.83	106.87	125.858	112.96		95.89	107.28	123.45	124.14
88.3	116.45	123.955	89.39		97.12	98.14	114.73	87.88
91.75	115.82	101.498	123.44		97.39	110.34	132.61	89.19
100	108.68	122.471	103.64		97.65	115.49	136.4	108.62
97.2	105.19	118.825	101.69		96.73	118.22	108.2	104.29
103.47	103.82	132.143	109.09		105.61	109.12	112.39	90.63

## Sheet: Figure 1G
	NeuN+						Iba1+						GFAP+
sham	2.274	1.866	2.336	2.274	2.571	2.212	1.495	1.532	1.211	1.248	1.52	1.514	0.927	1.063	0.952	0.976	1.186	0.896
TBI	2.862	2.313	2.371	2.785	3.055	2.923	1.619	1.495	1.656	1.8	1.755	1.687	1.388	1.219	1.409	1.582	1.421	1.446

## Sheet: Figure 2C
Distal	Peri
94.7149	119.604
113.491	143.015
91.7942	132.727

## Sheet: Figure 3B
Curl:
	TG-TBI																	WT-TBI																	TG-sham
Pre	1	1	1	1	1	1	1	1	1	1	1	1	1	1	1	1	1	1	1	1	1	1	1	1	1	1	1	1	1	1	1	1			1	1	1	1	1	1
d3	4	4	4	3	4	4	4	2.5	3	3.5	4	4	3	3.5	3.5	3	3	4	4	4	4	3.5	3	4	3	4	4	4	4	4	4	4			1	1	1	1	1	1
d5	4	3	2.5	1.5	3	4	2.5	2	2.5	3.5	4	4	2.5	3	3.5	2.5	2	4	3	4	3	2.5	3	2.5	3.5	4	4	3.5	3	4	4	4			1	1	1	1	1	1
d7	3	3	2.5	1	3	3.5	2.5	2	2.5	2.5	3	3	2	3	3.5	2	1.5	4	4	4	3	2.5	3	2.5	2	3.5	3.5	3	2.5	4	4	3.5			1	1	1	1	1	1
d14	2	4	2.5	1	2	2.5	1.5	2	2	2.5	2.5	3	2	1.5	2.5	1.5	1.5	3	3	4	3	1.5	2	3	2	4	3.5	2.5	2	4	3	3.5			1	1	1	1	1	1
d21	1	2	2.5	1	1	2	1	2	1	1.5	1.5	2	1	1	2	1	1	3	2	3	3	2	2	2	2	3.5	3	2	1.5	3	2.5	2.5			1	1	1	1	1	1
d28	1	2	1.5	1	1	1	1	1	1	1.5	1	1	1	1.5	1.5	1	1	2	2	2	2	2	1.5	2	2	3	2	1	2	3	2	2.5			1	1	1	1	1	1
d35	1	1	1	1	1	1	1	1	1	1	1	1	1	1	1.5	1	1	2	1	2	2	2	2	1.5	2	3	1.5	1.5	2	2.5	1.5	1.5			1	1	1	1	1	1
Grid-walking:
	TG-TBI																	WT-TBI																	TG-sham
Pre	8.41	8.8	7.63	7.44	8.21	8	9.7	12.68	9.09	9.57	8.63	5.36	6.8	8.55	5.94	6.45		7.39	5.11	3.66	3.68	6.47	3.06	4.39	5.71	3.33	6.78	7.76	4.1	4.82	3.41				8.54	8.45	7.09	14.13	7.69	5.74	7.34
d3	29.41	33.33	37.7	22.7	27.1	22.14	28.79	32.06	30.17	38.71	30.16	35.71	32.95	33.33	34.48	41.38		37.93	38.89	40.37	39.13	36.97	39.32	38.05	38.1	35.48	41.33	45	38.89	45.16	40.58				6.92	9.15	7.32	10.62	8.18	7.58	7.96
d5	23.9	26.09	37.33	25.36	28.79	22.63	31.86	22.31	35.19	30.67	32.79	32	26.37	28.05	30.26	32.74		30.59	35.85	33.7	33.94	57.14	37.65	28	32.46	32.23	34.62	43.1	32.89	42.5	35				5.68	9.4	5.34	13.27	11.38	4.76	7.09
d7	18.6	26.25	21.36	20	21.05	21.14	26.02	29.91	26.05	29.73	28.57	29.63	25.68	29.76	32	35.46		26.77	30.89	38.18	35.96	28.33	32.61	24.58	33.33	29.06	36.36	35.53	34.29	37.29	33.33				7.93	9.27	7.78	13.6	5.34	4.8	6.9
d14	24.44	22.83	36.73	22.58	24.44	23.24	23.23	23.64	29.09	27.54	23.53	25	23.81	22.5	26.09	33		26.04	31.13	33.7	27.34	38.1	31.67	28.1	33.03	24.43	34.62	36	34.25	37.74	29.63				5.39	9.52	7.36	11.84	9.32	5.8	9.02
d21	17.86	20.83	40.35	21.54	19.82	21.85	26.58	26.23	20.87	27.27	19.7	24	23.08	21.43	28	31.03		27.72	20.8	32.1	29.27	36.96	26.67	25.89	25.42	21.67	35.62	28.33	31.94	35.42	33.33				8.13	8.33	6.71	14.13	5.98	4.55	9.47
d28	28.87	19.86	28.69	15	23.96	17.83	23.44	24.24	21.9	26.53	20.34	26.83	20.73	20.24	25.42	24.69		30.51	33.82	26.19	25.78	34.57	20.48	17.59	20.95	22.22	29.17	30.38	27.69	33.33	26.39				6.96	6.77	6.67	8.26	8.59	4.88	10.32
d35	16.95	24.83	25	11.51	16.24	17.88	16.67	14.16	18.87	23.08	19.72	22.22	20.24	19.59	21.13	19.72		28.57	31.58	25.93	21.9	23.21	30.49	18.18	19.67	16.54	23.29	25.42	29.33	25	27.5				5.88	5.26	4.92	8.91	8.03	4.58	8.86
Rotarod:
	TG-TBI																	WT-TBI																	TG-sham
Pre	100	100	100	100	100	100	100	100	100	100	100	100	100	100	100	100	100	100	100	100	100	100	100	100	100	100	100	100	100	100	100	100			100	100	100	100	100	100	100
d3	51.65	61.75	63	41.99	71.33	53.78	76.33	55.33	48.56	85.16	59	53	57	45	63	70	77	28.02	60.69	26.99	42.56	46.44	63	70.78	53.31	59.65	43	62	53	36	40	34			108.84	112.5	101.24	101	103	101	110
d5	55.78	81.05	96.15	42.93	68.44	67.11	53.76	66.87	50.08	81.87	68	75	65	65	86	67	83	44.3	75.63	28.46	38	28.56	75.56	68.78	52.41	72.28	42	66	49	40	45	47			104.64	106.61	101.13	101	104	103	109
d7	57.76	81.4	108.42	53.16	83.33	63.78	63.01	75.19	43.87	94.64	74	63	71	73	92	74	82	44.07	98.97	86.7	46.44	55.67	74.11	80.33	63.3	78.6	42	78	61	50	66	42			111.59	122.27	101.69	101	99	102	110
d14	64.52	82.98	60.99	64.47	86	75.67	77.07	68.11	60.36	106.18	84	70	67	72	69	74	75	48.02	88.85	50.66	61.11	37.33	75.44	70.33	67.9	77.89	39	63	59	49	57	51			91.88	104.74	101.69	99	105	93	97
d21	82.67	61.58	60.07	52.49	86.11	86.44	74.72	60.05	54.77	102.34	87	77	77	72	75	86	92	55.23	64.02	44.81	52.78	39.11	64.44	83.11	61.84	75.32	51	84	64	57	67	55			91.88	102.16	101.69	87	105	92	103
d28	88.28	93.16	79.67	50.61	82.11	71.67	57.34	60.05	49.17	96.84	83	78	72	70	78	90	80	57.44	69.43	54.39	53.89	42.11	78.11	82.67	65.99	71.7	67	71	65	61	64	62			87.39	95.69	101.69	90	105	100	111
d35	69.97	80.7	84.98	54.24	80	80.33	71.52	58.19	71.26	102.06	89	83	78	77	88	84	79	61.16	72.76	51.2	60.56	45.67	74.56	82.33	73.18	74.27	60	77	61	63	58	70			86.81	100.57	101.69	96	102	97	98

## Sheet: Figure 3D
	WT-TBI							TG-TBI
3d	6.55	8.65	5.81	8.96	10.71	9.4		8.95	5.61	7.52	8.9	7.82
35d	18.41	16.45	21.27	22.98	17.72			18.54	13.54	15.26	14.99	13.23
56d	22.76	17.05	22.86	17.43	18.39			17.39	18.36	16.19	18.4	14.99	16.79	12.4

## Sheet: Figure 4C
EC:
	WT-TBI					TG-TBI
7d	0.814524	0.743341	0.767428	0.516276	0.532443	0.787302	0.73244	0.854351	0.86088	0.857383
28d	0.679527	0.616817	0.736147	0.596529	0.762735	0.875263	0.905408	0.999076	0.901675	0.929408
49d	0.68775	0.540342	0.578676	0.565473	0.593524	0.685304	0.689629	0.788126	0.734412	0.707705
STR:
	WT-TBI					TG-TBI
7d	0.934737	0.922607	0.821131	0.691375	0.776647	0.93091	0.940195	0.81408	0.865543	0.919087
28d	0.944704	0.832703	0.773989	0.873537	0.899861	0.922337	1.06036	0.999447	1.0969	1.02182
49d	0.7072	0.780934	0.96688	0.874414	0.936764	0.984374	1.04172	0.896969	0.97454	0.981602

## Sheet: Figure 4E
	WT-TBI					TG-TBI
7d	687	549	581	736	598	683	988	695	762	747
28d	513	405	584	307	663	578	639	833	623	718
49d	564	459	562	456	431	490	867	662	614	787

## Sheet: Figure 4F
FA	Forelimb Fault Rate
0.679527	28.57
0.616817	32
0.875263	25.81
0.905408	21.43
0.736147	25.58
0.596529	33.33
0.999076	27.78
0.901675	20
0.929408	20.75
0.762735	27.45

## Sheet: Figure 4H
N1:
	WT-sham							TG-sham							WT-TBI							TG-TBI
0	0.005951	0.013275	0.019989	0.008656	0.00885	0.00885		0.009003	0.011444	0.010071	0.01709	0.006256	0.010681		0.003357	0.008698	0.014801	0	0.009918	0.009155		0.011444	0.010529	0.007019	0.005646	0.018921	0.010529	0.019379
250	0.477905	0.37735	0.464783	0.412822	0.298004	0.430603		0.128937	0.150452	0.17868	0.241852	0.343781	0.290527		0.022888	0.027771	0.078278	0	0.041656	0.059509		0.009766	0.019379	0.007477	0.184174	0.096893	0.018768	0.123749
500	0.569305	0.448914	0.429993	0.488277	0.459442	0.556946		0.215607	0.332031	0.286713	0.335846	0.399475	0.405426		0.030518	0.045319	0.102234	0	0.121918	0.063477		0.014496	0.010071	0.019684	0.240784	0.190582	0.041962	0.21759
750	0.582886	0.466003	0.435638	0.495696	0.521393	0.593109		0.311737	0.442963	0.363922	0.378723	0.415344	0.407715		0.029449	0.039368	0.113525	0	0.26947	0.067444		0.003052	0.021362	0.028992	0.279846	0.223236	0.058594	0.252075
1000	0.568848	0.46524	0.464325	0.490405	0.542755	0.598602		0.356445	0.492706	0.376282	0.38681	0.411072	0.397034		0.030823	0.042572	0.135651	0	0.38269	0.069733		0.016174	0.022888	0.077362	0.290833	0.245667	0.067291	0.286102
1250	0.55954	0.457153	0.452728	0.451997	0.563965	0.509186		0.394592	0.533295	0.373383	0.390015	0.404968	0.377655		0.02533	0.048523	0.123596	0	0.489044	0.082397		0.024109	0.024872	0.101776	0.300446	0.24231	0.085449	0.289001
1500	0.543518	0.459137	0.471802	0.434973	0.546875	0.570526		0.425568	0.548553	0.368652	0.419006	0.392303	0.363464		0.024719	0.052032	0.115967	0	0.493317	0.085754		0.02533	0.023041	0.132294	0.296783	0.253754	0.086365	0.294952
1750	0.552673	0.450592	0.475769	0.447967	0.557709	0.571289		0.424042	0.55954	0.379791	0.403137	0.371399	0.368805		0.02655	0.054779	0.124969	0	0.491486	0.086823		0.023346	0.022278	0.137634	0.307312	0.251923	0.081787	0.301971
2000	0.549622	0.458221	0.447083	0.445011	0.557556	0.584412		0.432739	0.560455	0.381927	0.439301	0.372314	0.351868		0.028381	0.050507	0.129242	0	0.495148	0.089874		0.024872	0.022736	0.120392	0.308075	0.249481	0.092926	0.302429
N2
	WT-sham							TG-sham							WT-TBI							TG-TBI
0	0.005493	0.00824	0.023346	0.009113	0.016479	0.015564		0.00946	0.012817	0.012665	0.012054	0.00946	0.012665		0.009308	0.009613	0.013733	0	0.026093	0.012512		0.014648	0.004578	0.00824	0.007172	0.010834	0.009918	0.015106
250	0.282745	0.280304	0.531464	0.268322	0.171356	0.231018		0.057526	0.08728	0.150757	0.051727	0.188293	0.099335		0.027161	0.08194	0.119476	0	0.02121	0.073853		0.01236	0.015869	0.021515	0.123749	0.173187	0.01358	0.092926
500	0.491486	0.442505	0.59967	0.400997	0.323029	0.554504		0.162659	0.280609	0.228119	0.182953	0.366516	0.269165		0.053711	0.137482	0.179291	0	0.028839	0.081024		0.024109	0.03952	0.03479	0.292664	0.462646	0.016022	0.153961
750	0.6633	0.524292	0.577545	0.464721	0.4422	0.688477		0.237427	0.381927	0.303802	0.326843	0.420837	0.357971		0.054779	0.142059	0.207825	0	0.071564	0.106659		0.018311	0.074158	0.045929	0.418701	0.567932	0.079803	0.199738
1000	0.733643	0.540009	0.596619	0.521075	0.521393	0.789795		0.323486	0.474396	0.351105	0.456848	0.482941	0.441132		0.064545	0.171051	0.242767	0	0.102386	0.112305		0.036621	0.094299	0.099335	0.469055	0.675964	0.133972	0.251923
1250	0.782623	0.516052	0.57251	0.54416	0.56427	0.844727		0.394287	0.559845	0.395966	0.509644	0.516663	0.527649		0.071564	0.185394	0.238953	0	0.118256	0.119171		0.048218	0.096436	0.146179	0.539398	0.75943	0.140228	0.260925
1500	0.79071	0.554657	0.565643	0.579474	0.623627	0.868378		0.450592	0.643463	0.381622	0.553589	0.533295	0.565796		0.060883	0.179901	0.254364	0	0.126038	0.12146		0.053253	0.111847	0.158081	0.575714	0.772247	0.156097	0.272369
1750	0.798187	0.553436	0.574188	0.595672	0.633087	0.878906		0.448456	0.689545	0.397949	0.557404	0.526276	0.58075		0.070648	0.178375	0.233612	0	0.126801	0.121307		0.059662	0.108337	0.140991	0.580444	0.773468	0.153809	0.254364
2000	0.799255	0.552673	0.556946	0.592564	0.632782	0.875549		0.454407	0.690308	0.380249	0.555573	0.531616	0.571136		0.062561	0.177765	0.241547	0	0.12207	0.124207		0.064087	0.116272	0.148468	0.581512	0.758057	0.147247	0.262299

[truncated: 59 more sheets: Figure 4I, Figure 5E, Figure 5G, Figure 6C, Figure 6D, Figure 7A, Figure 7D, Figure 7E, Figure 8C, Figure 9C, Figure 9E, Figure 10B, Figure 10G, Figure 11C, Figure 11E, Figure 11F, Figure 12C, Figrue 12D, Figure 13B, Figure 13C …]
